# Supplementary material for: Adoption of climate-resilient groundnut varieties increases agricultural production, consumption, and smallholder commercialization in West Africa
Source: Nat Commun. 2023 Aug 24;14:5175. doi: 10.1038/s41467-023-40781-1 (PMC10449883; doi:10.1038/s41467-023-40781-1)
Supplement: Supplementary file 4 — Source data [file 41467_2023_40781_MOESM4_ESM.xlsx]

## Sheet: Figure_S1
Outcome variables	Interest variables	Coefficent	Robust standard error	P-Value	Significance	Confidence Interval (lower)	Confidence Interval (upper)	R-Square
Market participation	Adoption dummy	0.020844	0.011536	0.070816	*	-0.001769	0.043457	0.273525
Quantity Sold	Adoption dummy	0.144722	0.078715	0.066015	*	-0.009578	0.299021	0.420965
Sale Value	Adoption dummy	0.132235	0.07282	0.069418	*	-0.01051	0.274979	0.451161
Market participation	Area under adoption (ha)	-0.005674	0.003751	0.130425		-0.013027	0.001679	0.273405
Quantity Sold	Area under adoption (ha)	-0.020883	0.031972	0.513673		-0.083555	0.04179	0.420778
Sale Value	Area under adoption (ha)	-0.015384	0.030586	0.61499		-0.075341	0.044572	0.450974

## Sheet: Figure_S2
Outcome variables	Interest variables	Coefficent	Robust standard error	P-Value	Significance	Confidence Interval (lower)	Confidence Interval (upper)	tbl_no	R-Square
Production	Adoption dummy	538.366	36.5358	0	***	466.747	609.985	2	0.616205
Production value	Adoption dummy	359.34	24.0986	0	***	312.101	406.579	2	0.593745
Yield	Adoption dummy	283.336	15.0749	0	***	253.786	312.886	2	0.181067
Production	Area under adoption (ha)	238.55	34.4593	0	***	171.002	306.099	2	0.621579
Production value	Area under adoption (ha)	216.814	24.2531	0	***	169.272	264.356	2	0.612736
Yield	Area under adoption (ha)	57.2257	6.4025	0	***	44.6752	69.7761	2	0.156439

## Sheet: Figure_1
Adoption	Commercialization	Production
Adopter	100	759.677
Adopter	100	292.213
Adopter	722	1065.62
Adopter	0	262.615
Adopter	0	349.568
Adopter	47	332.852
Non-adopter	74	388.343
Non-adopter	74	466.297
Non-adopter	0	237.079
Adopter	200	593.891
Adopter	200	321.888
Adopter	284	112.194
Non-adopter	80	804.206
Non-adopter	80	81.3554
Non-adopter	377	679.236
Non-adopter	22	802.511
Non-adopter	22	1161.67
Non-adopter	330	622.251
Adopter	100	1072.59
Adopter	100	461.648
Adopter	329	442.119
Adopter	160	2035.38
Adopter	160	1792
Adopter	659	1684.66
Non-adopter	60	1516.76
Non-adopter	60	1971.68
Non-adopter	473	402.247
Adopter	700	1921.54
Adopter	759	828.921
Adopter	2565	3643.17
Adopter	470	123.024
Adopter	400	457.509
Adopter	400	299.526
Adopter	1081	1905.04
Adopter	60	1109.85
Adopter	60	143.351
Adopter	846	1435.02
Non-adopter	330	253.442
Adopter	0	120.994
Adopter	0	283.535
Adopter	380	322.009
Adopter	720	1616.59
Adopter	720	976.837
Adopter	282	1119.48
Adopter	0	108.555
Adopter	0	322.157
Adopter	446	765.991
Adopter	0	94.5319
Adopter	0	266.899
Adopter	141	104.142
Non-adopter	120	811.307
Non-adopter	120	223.773
Non-adopter	286	65.0829
Adopter	360	581.994
Adopter	360	302.392
Adopter	190	446.293
Non-adopter	160	37.7413
Non-adopter	160	148.464
Non-adopter	329	282.704
Adopter	0	87.8296
Adopter	0	121.079
Adopter	428	300.989
Adopter	1760	2993.76
Adopter	1760	1741.85
Adopter	235	37.5154
Adopter	600	1588.55
Adopter	600	2194.2
Adopter	372	221.946
Adopter	120	370.15
Adopter	120	347.239
Adopter	438	924.773
Non-adopter	440	640.922
Non-adopter	440	347.305
Non-adopter	953	672.784
Adopter	0	547.147
Adopter	0	484.636
Adopter	1081	1447.8
Adopter	360	185.282
Adopter	360	179.19
Adopter	336	263.398
Adopter	240	448.353
Adopter	240	151.092
Adopter	385	367.715
Adopter	440	168.977
Adopter	440	235.371
Adopter	668	1188.4
Adopter	360	538.048
Adopter	360	1574.72
Adopter	484	196.495
Non-adopter	120	42.8042
Non-adopter	120	36.5246
Non-adopter	376	222.369
Non-adopter	280	720.616
Non-adopter	280	463.583
Non-adopter	632	964.292
Adopter	0	313.077
Adopter	0	278.874
Adopter	940	2138.48
Adopter	1420	2760.87
Adopter	1420	1293.15
Adopter	426	474.841
Adopter	120	325.717
Adopter	120	274.438
Adopter	1025	1678.96
Adopter	640	428.778
Adopter	640	1122.97
Adopter	525	689.453
Adopter	540	4896.49
Adopter	540	3770.63
Adopter	1645	762.8
Adopter	1160	1277.67
Adopter	710	1058.52
Adopter	300	524.32
Adopter	300	1105.64
Adopter	665	565.273
Non-adopter	1175	373.806
Adopter	480	1125.39
Adopter	480	2788.62
Adopter	2115	2570.26
Adopter	1200	133.186
Adopter	1200	224.253
Adopter	658	1057.38
Adopter	3000	2160.79
Adopter	630	1974.15
Adopter	0	107.911
Adopter	0	296.332
Adopter	470	766.791
Adopter	0	366.461
Adopter	0	51.9308
Adopter	205	196.439
Adopter	0	374.114
Adopter	0	177.737
Adopter	188	312.57
Adopter	1080	1826.66
Adopter	1080	1443.7
Adopter	141	582.687
Adopter	764	532.394
Adopter	840	66.9813
Adopter	840	266.752
Adopter	716	1022.74
Non-adopter	0	3293.66
Adopter	0	4928.15
Adopter	200	784.903
Adopter	0	477.66
Adopter	0	1149.46
Adopter	47	207.815
Non-adopter	0	1061.54
Non-adopter	0	629.484
Adopter	100	742.234
Adopter	0	1486.1
Adopter	0	693.819
Adopter	47	819.344
Non-adopter	0	800.033
Adopter	150	245.927
Non-adopter	0	716.068
Non-adopter	0	1981.17
Adopter	47	361.055
Non-adopter	0	3822.54
Adopter	0	4406.87
Adopter	235	505.37
Adopter	0	1045.14
Adopter	0	602.891
Adopter	200	1023.91
Non-adopter	0	192.212
Adopter	0	317.701
Adopter	100	829.908
Adopter	0	33.0435
Adopter	0	229.927
Adopter	235	1121.7
Non-adopter	0	3485.45
Adopter	0	2433.17
Adopter	200	1382.4
Adopter	0	520.321
Adopter	0	1368.5
Adopter	47	384.555
Non-adopter	0	284.788
Adopter	0	908.021
Adopter	47	76.257
Adopter	0	1292.05
Adopter	0	1145.13
Adopter	47	580.117
Adopter	0	958.047
Adopter	0	192.505
Adopter	240	1419.54
Adopter	0	354.986
Adopter	0	831.361
Non-adopter	0	97.865
Non-adopter	0	484.956
Adopter	0	419.581
Adopter	50	174.004
Adopter	0	867.229
Adopter	0	137.588
Adopter	50	1260.52
Non-adopter	0	144.484
Non-adopter	0	168.157
Adopter	200	259.809
Non-adopter	0	186.35
Non-adopter	0	631.922
Adopter	142	251.26
Non-adopter	0	4288.25
Adopter	100	690.733
Adopter	0	2107.2
Adopter	0	2945
Adopter	94	453.411
Adopter	0	2726.59
Adopter	0	958.143
Adopter	54	197.488
Non-adopter	0	856.276
Adopter	0	701.782
Adopter	200	1434.73
Non-adopter	0	432.503
Adopter	0	1021.39
Adopter	100	383.405
Non-adopter	0	1111.73
Adopter	0	1060.29
Adopter	50	882.441
Non-adopter	0	2996.54
Adopter	0	723.964
Adopter	150	691.366
Adopter	200	2951.63
Adopter	200	1757.82
Adopter	200	228.242
Adopter	0	3409.69
Adopter	0	3655.67
Adopter	100	1260.9
Non-adopter	0	1058.11
Non-adopter	0	254.304
Adopter	0	470.708
Adopter	0	1105.57
Adopter	0	1415.79
Adopter	0	519.12
Adopter	0	3464.34
Adopter	54	341.229
Non-adopter	0	353.709
Adopter	0	1229.93
Adopter	0	364.378
Adopter	100	771.602
Adopter	100	364.591
Non-adopter	200	416.162
Non-adopter	0	2047.86
Adopter	0	188.495
Non-adopter	235	329.227
Non-adopter	0	435.913
Adopter	0	852.161
Adopter	200	266.35
Adopter	200	598.342
Adopter	200	1094.75
Adopter	140	302.969
Non-adopter	0	857.952
Adopter	0	977.774
Adopter	140	278.621
Adopter	0	38.0072
Adopter	0	48.3328
Non-adopter	0	214.894
Non-adopter	0	1057.42
Non-adopter	0	826.88
Adopter	100	328.234
Adopter	0	923.083
Adopter	0	371.777
Adopter	150	162.998
Adopter	0	439.327
Adopter	0	789.304
Adopter	180	202.876
Adopter	0	666.802
Adopter	0	740.617
Adopter	54	1284.64
Non-adopter	0	111.562
Non-adopter	0	566.817
Non-adopter	240	1141.36
Non-adopter	0	880.755
Non-adopter	0	660.318
Adopter	30	111.396
Non-adopter	0	405.431
Non-adopter	0	333.963
Non-adopter	140	191.99
Non-adopter	0	330.453
Non-adopter	0	705.86
Adopter	140	88.7324
Adopter	400	2010.26
Adopter	400	369.747
Non-adopter	142	170.217
Adopter	0	965.802
Adopter	0	940.295
Non-adopter	140	279.189
Non-adopter	0	2316.16
Non-adopter	0	548.309
Adopter	140	69.2749
Adopter	0	1499.27
Adopter	0	292.356
Non-adopter	140	473.298
Adopter	150	465.821
Non-adopter	0	668.203
Non-adopter	0	1862.86
Adopter	240	138.32
Non-adopter	0	916.167
Adopter	0	2913.39
Non-adopter	47	315.958
Adopter	0	1315.51
Adopter	0	300.884
Non-adopter	47	406.043
Non-adopter	0	1597.03
Non-adopter	0	2078.8
Adopter	47	370.487
Adopter	0	368.524
Adopter	0	554.636
Adopter	54	92.6205
Non-adopter	0	1541.48
Adopter	0	2637.76
Non-adopter	235	346.551
Non-adopter	0	1691.94
Adopter	0	2013.99
Non-adopter	145	91.0269
Adopter	100	1169.82
Adopter	100	925.076
Non-adopter	100	866.807
Adopter	0	453.368
Adopter	0	1401.3
Adopter	141	549.861
Non-adopter	0	396.237
Non-adopter	0	1628.64
Non-adopter	50	87.1441
Non-adopter	0	648.651
Non-adopter	0	340.608
Adopter	140	424.551
Adopter	0	213.359
Adopter	0	1022.87
Adopter	240	229.883
Adopter	0	1294.33
Adopter	0	1341.08
Adopter	240	533.719
Non-adopter	0	231.842
Non-adopter	0	1025.73
Non-adopter	0	274.233
Adopter	0	1041.92
Adopter	0	1088.01
Non-adopter	47	465.654
Non-adopter	0	263.928
Adopter	0	640.107
Adopter	0	586.946
Adopter	0	339.785
Adopter	0	1024.48
Adopter	140	244.218
Non-adopter	0	1128.84
Adopter	0	811.604
Adopter	40	556.765
Adopter	0	1352
Adopter	0	570.692
Adopter	142	53.9986
Adopter	0	4758.44
Adopter	141	92.2089
Adopter	0	356.922
Adopter	0	1249.56
Adopter	0	530.007
Non-adopter	0	469.817
Adopter	0	1005.77
Adopter	108	413.675
Non-adopter	0	1061.58
Non-adopter	0	3480.49
Adopter	140	368.568
Non-adopter	0	3113.78
Adopter	240	1439.01
Non-adopter	0	4322.62
Adopter	0	1434.73
Adopter	47	157.657
Non-adopter	0	959.247
Non-adopter	0	2203.48
Adopter	108	579.874
Non-adopter	0	558.545
Adopter	0	1831.4
Adopter	100	894.013
Adopter	0	195.606
Adopter	0	883.667
Adopter	0	185.317
Non-adopter	0	217.3
Non-adopter	0	20.7265
Non-adopter	0	252.227
Non-adopter	0	820.386
Non-adopter	0	648.614
Non-adopter	0	69.7138
Non-adopter	0	216.006
Non-adopter	0	426.466
Non-adopter	74	336.717
Non-adopter	0	2710.28
Non-adopter	0	120.396
Non-adopter	74	437.179
Non-adopter	74	40.8963
Non-adopter	0	387.223
Non-adopter	222	878.843
Non-adopter	222	152.22
Non-adopter	74	290.101
Non-adopter	0	211.819
Non-adopter	0	137.598
Non-adopter	0	48.0806
Non-adopter	74	156.505
Non-adopter	74	261.362
Non-adopter	0	168.663
Non-adopter	0	95.5084
Non-adopter	0	130.669
Non-adopter	40	269.828
Non-adopter	0	324.117
Non-adopter	0	232.276
Non-adopter	0	294.304
Non-adopter	190	730.237
Non-adopter	190	696.979
Non-adopter	0	438.369
Non-adopter	111	428.483
Non-adopter	111	576.207
Non-adopter	120	541.509
Non-adopter	0	451.754
Non-adopter	0	297.271
Non-adopter	0	237.048
Non-adopter	0	184.223
Non-adopter	0	549.753
Adopter	0	96.9729
Non-adopter	0	455.886
Non-adopter	0	474.589
Adopter	0	105.543
Non-adopter	74	192.447
Non-adopter	74	426.687
Non-adopter	0	240.37
Non-adopter	37	165.903
Non-adopter	37	91.1859
Non-adopter	0	182.923
Non-adopter	111	312.983
Non-adopter	111	125.072
Non-adopter	74	403.982
Adopter	0	420.185
Adopter	0	511.921
Adopter	80	563.831
Non-adopter	0	128.003
Non-adopter	0	316.791
Non-adopter	200	422.051
Non-adopter	0	187.916
Non-adopter	0	30.3348
Non-adopter	0	53.717
Non-adopter	74	32.9142
Non-adopter	74	451.713
Non-adopter	0	33.1505
Non-adopter	0	158.947
Non-adopter	0	456.794
Non-adopter	0	261.987
Non-adopter	148	554.463
Non-adopter	148	558.09
Non-adopter	0	48.9549
Non-adopter	0	55.534
Non-adopter	0	434.454
Non-adopter	0	124.301
Non-adopter	0	178.422
Non-adopter	0	239.499
Non-adopter	0	539.788
Adopter	37	246.985
Non-adopter	37	87.0691
Non-adopter	0	473.412
Adopter	0	258.994
Non-adopter	0	56.6657
Non-adopter	210	145.336
Adopter	37	248.798
Non-adopter	37	598.346
Non-adopter	0	149.915
Non-adopter	0	644.339
Non-adopter	0	904.439
Non-adopter	0	265.037
Non-adopter	100	331.646
Non-adopter	100	60.3498
Non-adopter	0	297.685
Non-adopter	0	167.2
Non-adopter	0	304.84
Non-adopter	100	187.156
Adopter	222	707.683
Non-adopter	222	601.922
Non-adopter	0	392.367
Non-adopter	37	1165.79
Non-adopter	37	915.631
Non-adopter	100	184.749
Non-adopter	111	46.7425
Non-adopter	111	255.362
Non-adopter	40	22.4038
Non-adopter	0	93.1036
Non-adopter	0	314.055
Non-adopter	80	76.3454
Non-adopter	74	210.429
Non-adopter	74	214.886
Adopter	180	484.874
Non-adopter	111	335.996
Non-adopter	111	169.145
Non-adopter	120	356.99
Non-adopter	0	100.368
Non-adopter	0	437.056
Non-adopter	300	372.938
Adopter	120	707.995
Non-adopter	120	507.141
Non-adopter	150	383.329
Non-adopter	0	470.467
Non-adopter	0	259.44
Adopter	0	333.348
Non-adopter	0	243.118
Non-adopter	0	244.533
Adopter	100	162.254
Non-adopter	0	180.51
Adopter	0	148.437
Adopter	250	1085.55
Non-adopter	0	125.954
Non-adopter	0	33.2543
Non-adopter	0	335.186
Non-adopter	74	82.3251
Non-adopter	74	45.3293
Adopter	80	199.955
Non-adopter	111	601.61
Non-adopter	111	527.903
Non-adopter	37	233.988
Non-adopter	0	94.6439
Non-adopter	0	182.582
Non-adopter	0	333.508
Non-adopter	0	309.734
Non-adopter	0	190.784
Non-adopter	0	228.236
Non-adopter	74	466.613
Non-adopter	74	168.155
Non-adopter	100	680.986
Non-adopter	148	87.7984
Non-adopter	148	259.435
Non-adopter	160	833.986
Non-adopter	0	190.225
Non-adopter	0	148.749
Non-adopter	60	332.532
Non-adopter	74	128.183
Non-adopter	74	425.498
Non-adopter	40	431.725
Non-adopter	148	606.874
Non-adopter	148	600.426
Adopter	80	455.842
Non-adopter	74	209.504
Non-adopter	74	86.1973
Non-adopter	80	240.516
Non-adopter	0	592.277
Non-adopter	0	465.384
Non-adopter	0	943.842
Non-adopter	37	69.6893
Non-adopter	37	478.302
Adopter	0	373.921
Non-adopter	37	92.6962
Non-adopter	37	199.256
Non-adopter	0	66.452
Adopter	0	84.9913
Adopter	0	336.617
Adopter	480	173.726
Non-adopter	50	670.688
Non-adopter	50	91.6779
Non-adopter	40	372.732
Non-adopter	500	444.843
Non-adopter	500	631.815
Adopter	0	104.497
Non-adopter	111	458.647
Non-adopter	111	290.093
Adopter	280	714.12
Non-adopter	0	86.3678
Non-adopter	0	101.504
Non-adopter	234	219.268
Non-adopter	0	45.2165
Non-adopter	0	253.309
Non-adopter	200	75.9469
Non-adopter	0	233.259
Non-adopter	0	225.551
Non-adopter	0	175.712
Non-adopter	100	463.07
Non-adopter	100	75.7764
Non-adopter	0	496.078
Non-adopter	200	669.636
Non-adopter	200	652.827
Non-adopter	40	348.127
Non-adopter	0	196.933
Non-adopter	0	191.291
Non-adopter	80	303.484
Non-adopter	0	418.681
Non-adopter	0	476.048
Adopter	80	419.633
Non-adopter	0	226.321
Non-adopter	0	450.588
Non-adopter	40	445.458
Non-adopter	100	220.54
Non-adopter	100	106.65
Adopter	74	92.4218
Non-adopter	0	472.707
Non-adopter	0	149.986
Adopter	80	436.509
Non-adopter	0	622.517
Non-adopter	0	170.743
Adopter	200	319.264
Non-adopter	0	2202.77
Non-adopter	0	3832.46
Non-adopter	0	442.796
Adopter	0	416.151
Non-adopter	0	350.357
Non-adopter	0	115.138
Non-adopter	0	109.526
Non-adopter	0	156.24
Adopter	200	706.592
Non-adopter	0	323.79
Non-adopter	0	441.748
Adopter	0	530.881
Non-adopter	0	274.021
Non-adopter	0	52.2851
Non-adopter	74	159.9
Non-adopter	0	641.249
Non-adopter	0	429.057
Non-adopter	80	371.269
Non-adopter	0	328.727
Non-adopter	0	881.871
Non-adopter	0	550.841
Non-adopter	370	254
Non-adopter	370	275.333
Non-adopter	0	698.11
Non-adopter	0	953.771
Adopter	0	841.869
Non-adopter	370	545.107
Adopter	0	282.104
Adopter	0	937.091
Non-adopter	0	1577.37
Adopter	0	171.642
Adopter	0	148.153
Non-adopter	0	280.336
Non-adopter	0	279.624
Adopter	0	1224.61
Non-adopter	0	931.853
Non-adopter	555	775.04
Non-adopter	555	163.391
Non-adopter	814	696.56
Non-adopter	1665	2256.96
Non-adopter	1665	1737.95
Non-adopter	592	632.122
Non-adopter	185	210.724
Non-adopter	185	157.849
Non-adopter	0	112.615
Non-adopter	1443	708.041
Non-adopter	1443	945.552
Non-adopter	0	272.152
Adopter	703	2325.13
Non-adopter	703	1715.46
Non-adopter	2405	1409.01
Adopter	777	569.311
Non-adopter	777	1615.5
Non-adopter	185	898.755
Adopter	1110	1055.15
Non-adopter	1110	1869.63
Non-adopter	259	420.548
Adopter	370	1490.34
Non-adopter	370	662.34
Non-adopter	222	1146.34
Adopter	666	1139.78
Non-adopter	666	707.115
Non-adopter	777	1094.91
Adopter	1369	652.108
Non-adopter	1369	1959.71
Non-adopter	1110	2890.01
Adopter	703	1952.08
Non-adopter	703	1236.63
Non-adopter	703	1100.72
Adopter	555	1147.16
Adopter	555	396.777
Non-adopter	925	302.031
Non-adopter	2553	4539.11
Non-adopter	1480	4562.27
Non-adopter	2035	1913.17
Non-adopter	444	1262.8
Adopter	1369	3431.8
Non-adopter	1369	1859.64
Non-adopter	740	955.154
Adopter	1036	2868.12
Non-adopter	1036	2487.27
Non-adopter	518	1159.31
Adopter	333	345.076
Non-adopter	333	575.772
Non-adopter	370	437.869
Non-adopter	148	33.6671
Non-adopter	148	287.4
Non-adopter	444	473.731
Non-adopter	407	568.289
Non-adopter	407	1136.58
Non-adopter	370	1257.25
Non-adopter	592	546.168
Non-adopter	592	700.829
Non-adopter	518	1541.44
Non-adopter	370	828.095
Non-adopter	370	101.74
Non-adopter	259	369.122
Non-adopter	888	671.136
Non-adopter	888	1026.15
Non-adopter	74	236.542
Non-adopter	407	1446.55
Non-adopter	407	1597.55
Non-adopter	407	1233.92
Non-adopter	185	258.213
Non-adopter	185	124.958
Non-adopter	185	657.934
Adopter	333	178.534
Non-adopter	333	245.286
Non-adopter	407	340.89
Non-adopter	444	1111.93
Non-adopter	444	1749.19
Non-adopter	407	1028.27
Non-adopter	222	780.054
Non-adopter	222	240.814
Non-adopter	148	371.017
Non-adopter	370	1409.74
Non-adopter	370	250.878
Non-adopter	222	249.045
Non-adopter	185	862.168
Non-adopter	185	111.34
Non-adopter	222	94.854
Non-adopter	222	268.845
Non-adopter	222	456.681
Non-adopter	888	2220.86
Non-adopter	925	1250.86
Non-adopter	925	411.364
Non-adopter	370	231.604
Non-adopter	74	385.995
Non-adopter	74	385.354
Non-adopter	148	211.42
Non-adopter	333	1540.99
Non-adopter	333	784.535
Non-adopter	370	352.369
Non-adopter	74	515.015
Non-adopter	74	244.931
Non-adopter	111	341.888
Non-adopter	296	550.616
Non-adopter	296	492.848
Non-adopter	370	130.202
Non-adopter	999	1367.17
Non-adopter	999	1142.47
Non-adopter	2775	238.576
Non-adopter	2775	40.2534
Non-adopter	1295	1455.89
Non-adopter	1480	1212.89
Non-adopter	1480	1921.59
Non-adopter	333	3529.65
Non-adopter	1998	4150.34
Non-adopter	2886	3765.06
Adopter	1665	2713.84
Non-adopter	1665	1286
Non-adopter	999	2519.1
Non-adopter	666	1428.14
Non-adopter	666	380.654
Non-adopter	333	320.219
Non-adopter	2331	3897.46
Non-adopter	1591	4433.11
Non-adopter	333	137.744
Non-adopter	629	766.963
Non-adopter	629	254.561
Non-adopter	333	440.529
Non-adopter	925	3269.81
Non-adopter	925	2396.57
Non-adopter	1480	752.933
Non-adopter	962	2494.89
Adopter	962	3853.17
Non-adopter	518	2164.39
Non-adopter	518	518.873
Non-adopter	518	775.929
Non-adopter	259	1032.55
Non-adopter	148	264.255
Non-adopter	148	553.323
Non-adopter	333	294.149
Non-adopter	1480	1266.23
Non-adopter	1480	1781.82
Non-adopter	666	2170.75
Non-adopter	555	1007.82
Non-adopter	555	1138.01
Non-adopter	111	216.819
Non-adopter	703	396.564
Non-adopter	703	1542.81
Non-adopter	370	113.615
Non-adopter	555	1018.43
Non-adopter	555	205.341
Non-adopter	448	325.33
Non-adopter	259	772.377
Non-adopter	259	889.636
Non-adopter	148	146.182
Non-adopter	333	335.723
Non-adopter	333	719.718
Non-adopter	148	280.935
Non-adopter	481	681.382
Non-adopter	481	402.296
Non-adopter	185	722.197
Non-adopter	629	436.406
Non-adopter	629	404.901
Non-adopter	666	2698.57
Non-adopter	444	1415.7
Non-adopter	444	963.615
Non-adopter	1258	1670.6
Non-adopter	296	111.454
Non-adopter	296	692.789
Non-adopter	444	481.378
Non-adopter	296	594.162
Non-adopter	296	564.445
Non-adopter	666	1074.71
Non-adopter	1628	1346.51
Non-adopter	407	995.902
Non-adopter	555	563.213
Non-adopter	555	697.566
Non-adopter	1036	2338.69
Non-adopter	1036	1607.88
Non-adopter	962	1273.13
Non-adopter	259	470.326
Non-adopter	259	820.813
Non-adopter	1184	1991.14
Non-adopter	407	564.834
Non-adopter	407	109.093
Non-adopter	259	723.898
Non-adopter	296	2098.03
Non-adopter	296	1006.37
Non-adopter	407	831.245
Non-adopter	333	269.979
Non-adopter	333	209.497
Non-adopter	185	593.06
Non-adopter	481	963.041
Non-adopter	481	873.333
Non-adopter	592	605.962
Non-adopter	703	983.802
Non-adopter	703	1808.7
Non-adopter	703	1880.83
Non-adopter	1480	3250.84
Non-adopter	1480	1727.94
Non-adopter	407	180.378
Adopter	1628	2651.07
Non-adopter	1628	3606.77
Non-adopter	481	2042.59
Non-adopter	888	1278.68
Non-adopter	888	349.162
Non-adopter	518	1265.4
Non-adopter	1184	846.117
Non-adopter	1184	1337.36
Non-adopter	925	782.358
Non-adopter	740	463.684
Non-adopter	740	973.399
Non-adopter	555	1187.01
Non-adopter	444	579.45
Non-adopter	444	1536.78
Non-adopter	592	1405.98
Adopter	1110	1233.03
Non-adopter	1110	1159.88
Non-adopter	185	1809.08
Non-adopter	555	297.091
Non-adopter	555	537.973
Non-adopter	666	2820.78
Adopter	1110	553.704
Non-adopter	1110	2288.1
Non-adopter	666	1982.17
Adopter	1591	2396.87
Adopter	1591	1479.82
Adopter	296	598.264
Non-adopter	481	889.082
Non-adopter	481	1007.94
Non-adopter	666	2958.41
Adopter	407	899.55
Non-adopter	407	941.445
Non-adopter	444	525.977
Non-adopter	1739	321.268
Non-adopter	1739	1471.41
Non-adopter	222	1631.14
Non-adopter	925	2263.62
Non-adopter	925	1379.29
Non-adopter	3330	3910.31
Non-adopter	0	303.49
Non-adopter	0	136.115
Non-adopter	0	467.935
Non-adopter	1036	1394.2
Non-adopter	1036	1870.91
Non-adopter	0	33.8754
Non-adopter	0	271.135
Non-adopter	0	106.732
Non-adopter	666	315.07
Non-adopter	1605	439.297
Non-adopter	1605	1937.99
Non-adopter	333	563.321
Non-adopter	592	180.561
Non-adopter	592	780.211
Non-adopter	0	308.342
Non-adopter	518	775.697
Non-adopter	518	140.204
Non-adopter	0	697.633
Non-adopter	0	211.186
Non-adopter	0	176.355
Non-adopter	185	302.607
Adopter	555	2387.75
Adopter	555	2360.21
Adopter	0	183.1
Non-adopter	0	281.505
Non-adopter	0	1096.87
Non-adopter	0	99.5386
Adopter	518	2913.09
Adopter	518	3063.02
Adopter	0	289.787
Adopter	2220	1047.65
Adopter	2220	520.246
Adopter	333	511.886
Non-adopter	1110	845.277
Non-adopter	1110	385.399
Non-adopter	0	432.729
Non-adopter	0	219.24
Non-adopter	0	846.703
Non-adopter	0	42.3722
Non-adopter	0	409.467
Non-adopter	0	417.635
Non-adopter	0	589.161
Non-adopter	74	327.111
Non-adopter	74	97.2756
Non-adopter	0	68.1924
Non-adopter	481	763.647
Non-adopter	481	713.166
Non-adopter	296	683.809
Non-adopter	0	675.533
Non-adopter	0	188.019
Non-adopter	0	374.884
Adopter	0	68.2878
Adopter	0	527.472
Non-adopter	0	85.3171
Non-adopter	0	202.513
Non-adopter	0	63.9681
Non-adopter	0	185.611
Non-adopter	0	41.1773
Non-adopter	0	140.534
Non-adopter	0	149.673
Non-adopter	1406	1876.24
Non-adopter	1406	1406.82
Non-adopter	370	727.34
Non-adopter	0	295.064
Non-adopter	0	269.031
Non-adopter	0	240.673
Non-adopter	0	261.768
Non-adopter	0	278.407
Non-adopter	0	315.741
Non-adopter	2035	2440.27
Non-adopter	2035	1616.8
Non-adopter	1480	96.568
Non-adopter	0	233.355
Non-adopter	0	209.919
Non-adopter	444	98.0467
Non-adopter	1850	602.305
Non-adopter	1850	1398.92
Non-adopter	660	80.9074
Non-adopter	1295	999.655
Non-adopter	1295	248.46
Non-adopter	555	951.892
Non-adopter	0	205.978
Non-adopter	0	225.248
Non-adopter	592	522.549
Non-adopter	1776	799.138
Non-adopter	1776	1557.5
Non-adopter	666	342.714
Non-adopter	740	297.233
Non-adopter	740	584.367
Non-adopter	0	394.921
Non-adopter	0	221.378
Non-adopter	0	186.647
Non-adopter	370	865.455
Non-adopter	740	1806.17
Non-adopter	740	1735.73
Non-adopter	259	241.239
Non-adopter	1591	2090.7
Non-adopter	1591	1164.22
Non-adopter	555	946.571
Non-adopter	1147	1698.77
Non-adopter	1147	384.537
Non-adopter	0	178.1
Non-adopter	518	699.613
Non-adopter	518	839.837
Non-adopter	0	475.12
Non-adopter	666	819.042
Non-adopter	666	953.754
Non-adopter	0	215.718
Non-adopter	74	209.706
Non-adopter	74	506.058
Non-adopter	740	430.774
Non-adopter	444	129.192
Non-adopter	444	323.244
Non-adopter	0	312.435
Non-adopter	0	1100.74
Non-adopter	0	1204.89
Non-adopter	333	280.289
Adopter	60	244.141
Adopter	60	354.538
Adopter	111	514.741
Adopter	0	279.673
Adopter	0	281.758
Adopter	0	19.4093
Non-adopter	111	122.059
Non-adopter	111	451.437
Adopter	555	1946.01
Adopter	74	540.427
Non-adopter	74	166.524
Non-adopter	0	237.538
Adopter	333	631.919
Adopter	333	953.054
Adopter	333	1609.18
Adopter	222	620.934
Non-adopter	222	135.994
Adopter	185	289.317
Non-adopter	37	334.434
Non-adopter	37	443.089
Adopter	74	264.01
Adopter	0	441.745
Non-adopter	0	244.116
Non-adopter	0	219.257
Adopter	55.5	1295.69
Non-adopter	55.5	1328.06
Non-adopter	37	431.275
Non-adopter	222	560.21
Non-adopter	222	354.328
Non-adopter	111	680.848
Adopter	222	155.377
Non-adopter	222	865.97
Adopter	0	513.861
Adopter	0	733.869
Non-adopter	0	506.484
Adopter	111	1222.57
Adopter	555	1537.45
Adopter	555	1918.34
Adopter	278	505.886
Adopter	111	1082.43
Adopter	111	1112.17
Adopter	167	144.279
Adopter	222	336.402
Adopter	222	1631.81
Adopter	45	695.183
Non-adopter	0	106.489
Non-adopter	0	285.305
Non-adopter	0	113.966
Adopter	0	623.46
Non-adopter	0	433.717
Non-adopter	0	280.285
Adopter	0	140.927
Adopter	0	224.407
Adopter	0	544.511
Adopter	60	1195.46
Non-adopter	60	533.564
Adopter	185	553.362
Adopter	60	1174.87
Adopter	60	857.988
Adopter	111	273.954
Adopter	74	1252.45
Non-adopter	74	477.861
Non-adopter	0	82.1575
Adopter	37	720.504
Non-adopter	37	359.066
Non-adopter	37	280.002
Adopter	721.5	750.19
Adopter	721.5	1329.12
Adopter	0	585.621
Adopter	0	302.535
Adopter	0	944.756
Adopter	140	442.286
Adopter	166.5	448.555
Adopter	166.5	188.921
Adopter	311	1243.97
Non-adopter	65	279.782
Non-adopter	65	937.625
Non-adopter	0	843.144
Adopter	166.5	1608.73
Non-adopter	166.5	699.181
Non-adopter	93	384.735
Adopter	60	557.159
Non-adopter	60	373.879
Adopter	148	374.008
Non-adopter	0	186.768
Non-adopter	0	87.4564
Adopter	222	1195.6
Adopter	120	49.8277
Non-adopter	120	287.813
Adopter	74	559.792
Adopter	222	853.184
Non-adopter	222	627.814
Adopter	167	1626.92
Adopter	60	354.188
Non-adopter	60	787.671
Non-adopter	111	442.456
Adopter	20	450.289
Non-adopter	20	382.776
Adopter	0	123.479
Non-adopter	222	1251.73
Non-adopter	222	242.1
Non-adopter	0	1265.86
Adopter	111	111.769
Non-adopter	111	411.366
Non-adopter	0	578.336
Adopter	0	174.592
Non-adopter	0	213.308
Non-adopter	74	673.424
Adopter	333	461.803
Non-adopter	333	898.244
Non-adopter	0	627.264
Non-adopter	555	990.555
Non-adopter	555	1065.3
Non-adopter	333	1740.3
Adopter	125	448.518
Adopter	125	731.168
Adopter	222	251.116
Non-adopter	0	142.859
Non-adopter	0	114.303
Non-adopter	0	492.192
Adopter	0	599.338
Non-adopter	0	324.856
Non-adopter	0	398.377
Adopter	0	308.348
Non-adopter	0	97.147
Non-adopter	50	330.678
Adopter	120	3061.78
Adopter	120	4850.88
Adopter	111	552.476
Adopter	37	48.1658
Adopter	37	435.204
Adopter	50	347.106
Adopter	0	512.646
Non-adopter	0	373.588
Non-adopter	0	434.552
Adopter	15	822.853
Non-adopter	15	692.864
Non-adopter	0	723.026
Adopter	60	378.142
Adopter	60	2081.7
Adopter	0	1292.93
Adopter	148	1557.04
Non-adopter	148	1347.06
Non-adopter	0	140.498
Adopter	74	843.597
Adopter	74	678.984
Adopter	37	311.34
Non-adopter	0	791.992
Non-adopter	0	586.57
Non-adopter	0	454.399
Non-adopter	0	684.349
Non-adopter	0	579.089
Non-adopter	0	53.4577
Adopter	0	374.237
Adopter	0	60.4551
Adopter	0	61.6645
Adopter	0	444.979
Non-adopter	0	835.42
Non-adopter	0	826.396
Adopter	222	2145.34
Non-adopter	222	1498.14
Non-adopter	111	2288.58
Adopter	1110	3469.83
Adopter	1110	388.118
Adopter	74	1704.2
Adopter	0	939.258
Non-adopter	0	522.346
Non-adopter	0	646.846
Adopter	174	3674.79
Adopter	174	2653.61
Adopter	0	367.012
Non-adopter	111	1584.34
Non-adopter	111	896.8
Non-adopter	0	841.913
Adopter	60	1504.7
Non-adopter	60	1047.24
Non-adopter	0	839.686
Adopter	222	1677.12
Non-adopter	222	1915.7
Non-adopter	0	3524.35
Non-adopter	0	219.161
Non-adopter	0	848.653
Non-adopter	0	868.065
Adopter	111	405.58
Non-adopter	111	590.71
Non-adopter	0	852.77
Adopter	185	313.083
Non-adopter	185	749.849
Non-adopter	167	1001.02
Non-adopter	222	896.837
Non-adopter	222	780.752
Non-adopter	0	1094.64
Adopter	37	2170.99
Adopter	37	637.294
Adopter	0	1837.55
Adopter	0	114.2
Non-adopter	0	366.766
Non-adopter	0	419.585
Adopter	222	1768.67
Adopter	222	2135.5
Adopter	222	2068.01
Adopter	166.5	551.372
Non-adopter	166.5	398.644
Non-adopter	0	194.814
Non-adopter	1300	1699.36
Adopter	1300	4041.6
Non-adopter	141	323.371
Non-adopter	259	512.753
Non-adopter	259	383.439
Non-adopter	282	921.109
Non-adopter	629	1085.04
Non-adopter	629	125.572
Non-adopter	235	286.608
Non-adopter	370	599.5
Non-adopter	370	184.623
Non-adopter	94	249.562
Non-adopter	185	376.997
Non-adopter	185	345.992
Non-adopter	188	676.314
Non-adopter	564	1206.18
Non-adopter	564	1345
Non-adopter	846	2358.42
Non-adopter	188	745.032
Non-adopter	188	512.475
Non-adopter	47	804.614
Non-adopter	481	286.104
Non-adopter	481	359.482
Non-adopter	235	862.65
Non-adopter	423	918.033
Non-adopter	423	526.803
Non-adopter	232	236.512
Non-adopter	259	844.329
Non-adopter	259	1196.72
Non-adopter	470	208.215
Non-adopter	888	939.093
Adopter	888	212.633
Non-adopter	235	1133.27
Non-adopter	370	349.992
Non-adopter	370	504.454
Non-adopter	376	1131.42
Non-adopter	703	1321.78
Non-adopter	703	1718.54
Non-adopter	235	793.208
Non-adopter	235	2424.94
Non-adopter	235	761.007
Non-adopter	282	772.967
Non-adopter	296	129.542
Non-adopter	296	585.475
Non-adopter	188	668.447
Non-adopter	370	361.19
Non-adopter	370	159.858
Non-adopter	94	379.158
Non-adopter	333	1426.4
Non-adopter	333	399.214
Non-adopter	282	915.937
Non-adopter	518	892.063
Adopter	518	1079.66
Non-adopter	329	358.663
Non-adopter	282	449.227
Adopter	282	617.01
Non-adopter	376	90.8667
Non-adopter	370	467.716
Non-adopter	370	932.133
Non-adopter	94	142.245
Non-adopter	188	442.06
Non-adopter	188	356.013
Non-adopter	376	937.282
Non-adopter	94	552.448
Non-adopter	94	1800.91
Non-adopter	376	349.273
Adopter	329	3926.14
Non-adopter	329	278.532
Non-adopter	94	501.062
Non-adopter	329	91.4247
Non-adopter	329	314.151
Non-adopter	705	2359.69
Non-adopter	188	164.897
Non-adopter	188	663.529
Non-adopter	282	771.216
Adopter	282	353.024
Non-adopter	282	426.569
Non-adopter	705	715.091
Non-adopter	296	522.732
Non-adopter	296	332.563
Non-adopter	94	396.122
Non-adopter	564	567.883
Non-adopter	564	360.256
Non-adopter	564	232.304
Non-adopter	376	29.6345
Non-adopter	376	140.376
Non-adopter	235	262.723
Non-adopter	282	625.915
Non-adopter	282	257.48
Non-adopter	235	552.991
Non-adopter	148	89.3187
Non-adopter	148	369.831
Non-adopter	141	235.719
Non-adopter	282	523.077
Non-adopter	282	647.333
Non-adopter	376	355.581
Non-adopter	500	604.556
Non-adopter	500	281.743
Non-adopter	0	1120.69
Non-adopter	517	1102.63
Non-adopter	517	1578.36
Non-adopter	470	201.768
Non-adopter	333	453.656
Non-adopter	333	944.345
Non-adopter	94	34.8684
Non-adopter	141	914.99
Non-adopter	141	774.577
Non-adopter	376	1397.97
Non-adopter	222	169.387
Non-adopter	222	925.923
Non-adopter	705	958.949
Non-adopter	799	1047.57
Non-adopter	799	1727.09
Non-adopter	376	815.809
Adopter	658	956.714
Non-adopter	658	832.612
Non-adopter	282	806.724
Non-adopter	470	911.764
Non-adopter	470	919.418
Non-adopter	0	671.713
Non-adopter	141	240.819
Non-adopter	141	761.912
Non-adopter	0	896.38
Non-adopter	188	356.565
Non-adopter	188	214.832
Non-adopter	0	246.071
Adopter	470	383.796
Non-adopter	470	252.594
Non-adopter	0	274.277
Non-adopter	47	360.089
Non-adopter	47	207.615
Non-adopter	0	469.279
Non-adopter	296	406.612
Non-adopter	296	896.038
Non-adopter	517	1031.79
Non-adopter	94	137.34
Non-adopter	94	441.494
Non-adopter	22	96.5192
Non-adopter	188	545.256
Non-adopter	188	1209.83
Non-adopter	0	458.479
Non-adopter	470	413.321
Non-adopter	470	1526.75
Non-adopter	0	272.251
Non-adopter	148	459.998
Non-adopter	148	190.76
Non-adopter	0	329.201
Non-adopter	94	457.695
Non-adopter	94	199.618
Non-adopter	0	340.799
Non-adopter	141	67.2016
Non-adopter	141	467.875
Non-adopter	0	213.442
Non-adopter	141	354.516
Non-adopter	141	263.528
Non-adopter	0	470.646
Non-adopter	407	381.33
Non-adopter	407	111.996
Non-adopter	141	109.704
Non-adopter	148	289.409
Non-adopter	148	71.5222
Non-adopter	235	323.912
Non-adopter	282	180.319
Non-adopter	282	420.712
Non-adopter	0	425.074
Non-adopter	111	682.683
Non-adopter	111	117.92
Non-adopter	0	370.076
Non-adopter	0	310.309
Non-adopter	0	135.03
Non-adopter	47	458.981
Non-adopter	94	394.747
Non-adopter	94	150.364
Non-adopter	0	506.177
Non-adopter	141	1205.63
Non-adopter	141	1307.26
Non-adopter	0	71.378
Non-adopter	0	182.165
Non-adopter	0	49.6872
Non-adopter	0	418.603
Non-adopter	925	4845.67
Non-adopter	100	270.606
Non-adopter	1850	1596.14
Non-adopter	555	239.004
Non-adopter	555	788.377
Non-adopter	400	178.187
Non-adopter	1332	2261.11
Non-adopter	1332	285.343
Non-adopter	1480	4888.29
Non-adopter	2146	1431.17
Non-adopter	2146	1498.12
Non-adopter	3200	169.71
Non-adopter	1295	4212.35
Non-adopter	1000	91.7079
Adopter	2775	1794.98
Adopter	2775	829.027
Non-adopter	1480	36.9883
Non-adopter	0	232.828
Non-adopter	0	289.077
Non-adopter	1200	294.274
Non-adopter	740	195.008
Non-adopter	740	54.5417
Non-adopter	0	246.92
Non-adopter	0	259.058
Non-adopter	370	136.688
Non-adopter	555	623.786
Non-adopter	555	1264.75
Non-adopter	0	214.759
Non-adopter	0	298.008
Non-adopter	370	191.983
Non-adopter	1776	292.217
Non-adopter	1776	102.669
Non-adopter	370	286.291
Non-adopter	666	3733.14
Non-adopter	0	1544.62
Non-adopter	0	4106.14
Non-adopter	444	130.042
Non-adopter	1665	921.929
Non-adopter	1665	1906.66
Non-adopter	296	247.009
Non-adopter	185	866.603
Non-adopter	185	886.388
Non-adopter	518	243.741
Adopter	1480	739.347
Adopter	1480	1999.48
Non-adopter	333	142.343
Adopter	1665	4167.32
Adopter	1665	3590.79
Non-adopter	1924	59.3996
Non-adopter	14	679.232
Non-adopter	1110	158.032
Non-adopter	1110	1036.93
Non-adopter	999	118.929
Non-adopter	555	615.494
Non-adopter	555	783.54
Non-adopter	481	120.154
Non-adopter	185	20.8074
Non-adopter	185	49.896
Non-adopter	1221	109.524
Non-adopter	1110	2270.91
Adopter	1110	1493.38
Non-adopter	1400	155.138
Non-adopter	666	122.05
Non-adopter	666	29.3439
Non-adopter	814	99.7231
Non-adopter	0	1351.76
Non-adopter	0	1226.42
Non-adopter	1369	84.0455
Adopter	1480	3216.53
Adopter	1480	2476.95
Non-adopter	740	84.3204
Non-adopter	1480	402.838
Non-adopter	1480	1324.59
Non-adopter	2400	189.936
Non-adopter	1480	106.037
Non-adopter	1480	418.825
Non-adopter	666	148.005
Non-adopter	1850	390.83
Non-adopter	1850	661.63
Non-adopter	1110	252.346
Non-adopter	740	155.575
Non-adopter	740	605.014
Non-adopter	851	130.29
Non-adopter	1480	1493.13
Non-adopter	1480	1054.73
Non-adopter	444	53.2345
Non-adopter	0	256.064
Non-adopter	0	392.176
Non-adopter	555	47.4407
Non-adopter	1480	104.288
Adopter	1480	242.307
Adopter	999	282.114
Non-adopter	500	3716.21
Non-adopter	500	3203.01
Adopter	0	135.255
Non-adopter	0	3233.95
Non-adopter	0	3582.78
Non-adopter	150	449.329
Adopter	240	77.0143
Adopter	400	1261.12
Adopter	450	1632.19
Adopter	150	2880.55
Adopter	150	2610.31
Adopter	0	255.828
Non-adopter	200	234.413
Non-adopter	200	411.078
Non-adopter	0	234.405
Non-adopter	200	422.783
Non-adopter	200	392.613
Non-adopter	60	32.0596
Adopter	1250	3448.55
Adopter	1250	3916.99
Adopter	600	3111.71
Adopter	120	316.054
Adopter	120	122.632
Adopter	750	277.121
Non-adopter	625	2910.89
Non-adopter	625	1979.55
Non-adopter	240	500.862
Adopter	625	863.323
Non-adopter	625	1944.09
Non-adopter	450	1514.03
Adopter	350	741.886
Non-adopter	350	538.117
Non-adopter	480	2235.86
Non-adopter	0	430.044
Non-adopter	0	55.0775
Non-adopter	0	216.504
Non-adopter	200	499.412
Non-adopter	200	219.946
Non-adopter	0	226.124
Non-adopter	200	963.393
Non-adopter	200	738.78
Non-adopter	720	1365.16
Non-adopter	0	262.754
Non-adopter	0	101.739
Non-adopter	180	1116.68
Non-adopter	0	144.878
Non-adopter	0	405.96
Non-adopter	540	2125.25
Non-adopter	0	245.55
Non-adopter	0	160.96
Non-adopter	120	350.957
Non-adopter	0	376.611
Non-adopter	0	129.291
Non-adopter	1200	1565.26
Non-adopter	0	144.825
Non-adopter	0	59.666
Non-adopter	930	692.527
Non-adopter	200	88.8994
Non-adopter	200	54.2475
Non-adopter	0	442.549
Non-adopter	0	185.118
Non-adopter	0	241.256
Non-adopter	120	129.845
Non-adopter	0	380.702
Non-adopter	0	202.454
Non-adopter	60	173.806
Non-adopter	200	401.742
Adopter	200	510.216
Non-adopter	150	1965.65
Non-adopter	400	749.946
Non-adopter	400	1107.97
Non-adopter	0	1310.57
Non-adopter	200	342.178
Non-adopter	200	340.134
Non-adopter	0	468.96
Non-adopter	300	1122.24
Non-adopter	300	444.726
Non-adopter	270	2767.36
Non-adopter	0	439.859
Non-adopter	0	966.115
Non-adopter	540	385.149
Non-adopter	0	89.8235
Non-adopter	0	283.305
Non-adopter	840	1946.28
Non-adopter	300	566.1
Adopter	300	361.494
Adopter	150	977.656
Non-adopter	400	304.282
Adopter	400	552.32
Adopter	300	2210.48
Non-adopter	200	707.755
Adopter	200	259.581
Adopter	0	223.598
Non-adopter	300	120.722
Non-adopter	300	256.263
Non-adopter	450	311.278
Non-adopter	140	298.66
Non-adopter	140	324.856
Non-adopter	0	913.013
Non-adopter	0	41.6106
Non-adopter	0	43.9413
Non-adopter	0	609.707
Non-adopter	160	473.859
Non-adopter	160	307.063
Non-adopter	540	1833.59
Non-adopter	0	499.452
Non-adopter	0	190.649
Non-adopter	0	1137.68
Non-adopter	0	216.709
Non-adopter	0	293.254
Non-adopter	0	364.241
Non-adopter	200	532.727
Non-adopter	200	186.981
Non-adopter	0	4093.7
Non-adopter	0	131.415
Non-adopter	0	93.9782
Adopter	180	2074.69
Non-adopter	0	146.657
Non-adopter	0	143.684
Non-adopter	0	272.999
Non-adopter	0	215.445
Non-adopter	0	65.5626
Adopter	240	349.618
Non-adopter	0	68.3939
Non-adopter	0	95.3811
Non-adopter	0	709.445
Non-adopter	0	136.883
Non-adopter	0	83.8017
Non-adopter	0	198.147
Non-adopter	0	174.107
Non-adopter	0	37.0876
Non-adopter	0	506.173
Non-adopter	0	223.012
Non-adopter	0	150.198
Non-adopter	90	118.424
Non-adopter	0	139.106
Non-adopter	0	131.372
Adopter	240	473.243
Non-adopter	0	220.748
Adopter	0	319.518
Non-adopter	900	1221.22
Non-adopter	400	130.623
Adopter	400	213.879
Adopter	300	1648.51
Non-adopter	300	382.481
Adopter	300	104.745
Adopter	120	84.7521
Non-adopter	0	119.762
Adopter	0	264.596
Adopter	300	274.994
Non-adopter	0	293.039
Non-adopter	0	194.229
Non-adopter	0	658.143
Non-adopter	200	111.254
Adopter	200	102.648
Adopter	480	860.28
Non-adopter	0	347.913
Adopter	0	387.508
Adopter	1200	4917.21
Non-adopter	0	121.304
Non-adopter	0	291.825
Non-adopter	180	864.993
Non-adopter	200	103.532
Non-adopter	200	165.288
Non-adopter	0	2259.1
Non-adopter	0	165.806
Non-adopter	0	226.01
Non-adopter	150	242.858
Non-adopter	0	137.842
Non-adopter	0	98.4823
Non-adopter	375	1938.11
Non-adopter	0	186.303
Non-adopter	0	331.15
Non-adopter	0	223.536
Non-adopter	200	490.069
Non-adopter	200	266.61
Non-adopter	0	1754.31
Non-adopter	300	138.704
Non-adopter	300	361.573
Non-adopter	90	131.92
Non-adopter	0	384.779
Non-adopter	0	397.112
Non-adopter	150	613.984
Non-adopter	0	400.023
Non-adopter	0	491.782
Non-adopter	0	672.644
Non-adopter	400	310.132
Adopter	400	399.265
Adopter	900	776.524
Non-adopter	200	332.301
Adopter	200	247.388
Adopter	120	1678.95
Non-adopter	100	55.2761
Non-adopter	100	33.4608
Non-adopter	0	237.76
Non-adopter	200	559.66
Non-adopter	200	128.718
Non-adopter	0	37.17
Non-adopter	160	369.228
Non-adopter	160	353.065
Non-adopter	0	244.194
Non-adopter	200	258.508
Non-adopter	200	388.467
Non-adopter	0	213.551
Non-adopter	150	60.9314
Non-adopter	150	101.681
Non-adopter	0	189.773
Non-adopter	125	56.1435
Non-adopter	125	265.247
Non-adopter	0	715.693
Non-adopter	0	339.765
Non-adopter	0	150.285
Non-adopter	0	2062.64
Adopter	625	886.255
Non-adopter	625	1184.99
Non-adopter	0	2012.04
Non-adopter	120	92.5471
Non-adopter	120	129.85
Non-adopter	210	240.014
Non-adopter	125	84.9276
Non-adopter	125	243.064
Adopter	425	622.964
Non-adopter	425	719.224
Non-adopter	150	733.966
Non-adopter	250	748.585
Non-adopter	250	905.47
Non-adopter	120	70.2145
Non-adopter	595	583.877
Non-adopter	595	122.018
Non-adopter	900	881.503
Non-adopter	105	453.13
Non-adopter	105	239.598
Non-adopter	900	1830.6
Non-adopter	400	461.103
Non-adopter	400	126.63
Non-adopter	0	588.492
Non-adopter	1850	2589.57
Adopter	3000	3674.62
Non-adopter	1100	1661.34
Non-adopter	1100	412.008
Non-adopter	745	3496.44
Non-adopter	275	592.847
Non-adopter	275	460.033
Non-adopter	300	997.952
Non-adopter	1125	4594.24
Non-adopter	1125	2515.73
Non-adopter	540	1268.52
Non-adopter	525	1433.96
Non-adopter	525	485.789
Non-adopter	480	1780.92
Non-adopter	625	1787.54
Non-adopter	625	1907.52
Non-adopter	200	221.188
Non-adopter	200	1108.92
Non-adopter	600	841.479
Non-adopter	525	279.182
Non-adopter	525	1169.77
Non-adopter	1050	3424.14
Non-adopter	200	360.273
Non-adopter	200	304.609
Non-adopter	2400	189.086
Non-adopter	300	447.374
Adopter	300	235.317
Adopter	150	259.33
Non-adopter	250	898.34
Non-adopter	250	924.771
Non-adopter	3000	3871.58
Non-adopter	640	521.709
Non-adopter	640	1331.52
Non-adopter	250	922.562
Non-adopter	250	429.173
Non-adopter	240	689.151
Non-adopter	250	977.519
Non-adopter	250	346.824
Non-adopter	240	823.765
Non-adopter	0	278.362
Non-adopter	0	906.473
Non-adopter	0	815.909
Non-adopter	150	446.575
Non-adopter	150	494.825
Non-adopter	500	1324.84
Non-adopter	500	1832.71
Non-adopter	2730	1963.87
Adopter	800	3202.26
Adopter	800	4874.34
Non-adopter	900	1400.37
Adopter	1750	3560.27
Adopter	1750	2740.13
Adopter	1350	772.245
Adopter	1140	1701.94
Adopter	1500	1941.87
Adopter	1750	1732.16
Adopter	2400	63.0656
Non-adopter	300	1122.98
Non-adopter	300	860.616
Non-adopter	2400	3498.81
Adopter	2550	2279.08
Non-adopter	550	1753.73
Non-adopter	550	2010.82
Non-adopter	450	572.761
Adopter	1000	1454.18
Adopter	1000	1659.13
Non-adopter	1800	1592.02
Adopter	1500	1900.07
Non-adopter	1080	646.366
Non-adopter	700	1056.79
Non-adopter	700	416.272
Non-adopter	450	41.3845
Non-adopter	300	1958.69
Adopter	1500	3075.54
Adopter	1500	3635.02
Non-adopter	2910	3984.08
Non-adopter	200	452.564
Non-adopter	200	429.475
Non-adopter	180	183.996
Non-adopter	300	670.357
Non-adopter	300	751.692
Non-adopter	300	216.909
Adopter	150	368.656
Adopter	150	524.149
Adopter	90	198.51
Non-adopter	400	408.631
Non-adopter	400	657.232
Non-adopter	100	110.229
Non-adopter	100	326.243
Non-adopter	100	277.419
Non-adopter	540	652.175
Non-adopter	0	609.515
Non-adopter	0	107.575
Non-adopter	2520	1483.31
Non-adopter	800	157.677
Non-adopter	800	636.354
Non-adopter	400	123.827
Non-adopter	400	411.602
Non-adopter	528	1362.08
Non-adopter	528	1227.56
Non-adopter	240	1784.18
Non-adopter	1200	995.697
Non-adopter	1200	735.21
Non-adopter	1680	515.367
Non-adopter	1050	904.689
Non-adopter	1050	1857.19
Non-adopter	900	2200.7
Non-adopter	1128	1033.49
Non-adopter	1128	972.891
Non-adopter	120	717.744
Non-adopter	1378	1872.89
Non-adopter	1378	1072.77
Non-adopter	2000	2219.38
Non-adopter	2000	628.465
Non-adopter	1080	766.005
Non-adopter	1080	392.318
Non-adopter	1800	4932.27
Non-adopter	625	284.684
Non-adopter	625	1337.8
Non-adopter	280	218.037
Non-adopter	280	233.91
Non-adopter	2700	3905.15
Non-adopter	0	991.884
Non-adopter	0	771.871
Non-adopter	2340	1926.29
Non-adopter	0	1257.74
Non-adopter	0	559.314
Non-adopter	0	1923.08
Non-adopter	200	220.838
Non-adopter	200	912.453
Non-adopter	810	479.04
Non-adopter	300	213.812
Non-adopter	300	959.998
Non-adopter	750	1998.6
Non-adopter	1100	738.58
Non-adopter	1100	170.642
Non-adopter	300	540.232
Non-adopter	460	594.03
Non-adopter	460	299.967
Adopter	900	1687.1
Non-adopter	520	1587.61
Non-adopter	520	1376.6
Non-adopter	750	1516.92
Non-adopter	1150	1367.6
Non-adopter	1150	1044.94
Adopter	750	1713.1
Non-adopter	0	1202.21
Non-adopter	0	1495.99
Adopter	750	1725.42
Non-adopter	0	1924.24
Non-adopter	0	748.855
Non-adopter	300	823.773
Non-adopter	2800	1258.64
Non-adopter	2800	915.851
Non-adopter	0	164.222
Non-adopter	500	240.345
Non-adopter	500	939.743
Non-adopter	2100	2319
Non-adopter	0	859.23
Non-adopter	0	399.806
Non-adopter	480	1028.5
Non-adopter	0	243.492
Non-adopter	0	526.838
Non-adopter	750	1563.9
Non-adopter	400	958.06
Non-adopter	400	630.492
Non-adopter	1500	1342.41
Non-adopter	500	716.277
Non-adopter	500	588.465
Adopter	600	1363.92
Non-adopter	400	107.667
Non-adopter	400	427.077
Non-adopter	150	618.618
Non-adopter	300	688.646
Non-adopter	300	893.523
Non-adopter	180	1366.98
Non-adopter	400	516.577
Non-adopter	400	814.61
Non-adopter	450	772.844
Non-adopter	200	437.896
Non-adopter	200	227.899
Non-adopter	450	245.574
Non-adopter	400	260.931
Non-adopter	400	162.97
Non-adopter	360	973.413
Non-adopter	300	822.754
Non-adopter	300	742.936
Non-adopter	300	150.946
Non-adopter	0	974.303
Non-adopter	0	865.154
Non-adopter	1080	3528.88
Non-adopter	500	320.974
Non-adopter	500	342.707
Non-adopter	210	208.108
Non-adopter	500	122.414
Non-adopter	500	285.917
Non-adopter	0	357.458
Non-adopter	500	234.182
Non-adopter	500	416.11
Non-adopter	450	1705.21
Non-adopter	600	442.153
Non-adopter	600	761.934
Non-adopter	400	989.229
Non-adopter	400	508.676
Non-adopter	2160	2117.88
Non-adopter	500	614.437
Non-adopter	500	141.631
Non-adopter	120	2756.09
Non-adopter	400	158.884
Non-adopter	400	587.004
Non-adopter	1080	1840.87
Non-adopter	200	235.435
Non-adopter	200	145.171
Non-adopter	360	1958.94
Non-adopter	200	486.905
Non-adopter	200	169.824
Non-adopter	200	266.614
Non-adopter	200	463.746
Non-adopter	300	333.618
Non-adopter	300	592.749
Non-adopter	600	748.741
Non-adopter	600	284.262
Non-adopter	420	326.484
Non-adopter	775	513.144
Non-adopter	775	513.919
Adopter	800	365.409
Adopter	1150	1576.21
Adopter	1150	392.723
Adopter	600	2753.12
Non-adopter	125	179.446
Non-adopter	125	76.227
Adopter	100	1429.6
Non-adopter	625	2227.43
Adopter	625	269.416
Adopter	2000	452.222
Non-adopter	0	143.598
Non-adopter	0	235.885
Non-adopter	390	1143.8
Non-adopter	150	317.844
Non-adopter	150	215.08
Adopter	600	2402.65
Non-adopter	250	328.625
Non-adopter	250	68.6211
Non-adopter	0	1176.26
Non-adopter	0	298.89
Non-adopter	0	229.201
Non-adopter	0	55.2658
Adopter	0	249.436
Non-adopter	0	54.3013
Non-adopter	0	37.6526
Adopter	250	462.622
Non-adopter	250	113.453
Adopter	900	3087.81
Adopter	0	209.327
Non-adopter	0	166.213
Non-adopter	0	204.461
Adopter	420	1195.41
Adopter	0	2820.93
Adopter	400	55.929
Adopter	0	1171.17
Adopter	900	956.481
Adopter	400	1828.67
Adopter	540	460.767
Adopter	0	2562.95
Adopter	0	3680.6
Adopter	180	287.04
Adopter	300	1864.32
Adopter	500	1137.57
Non-adopter	900	1452.14
Adopter	1500	1159.59
Adopter	500	329.485
Adopter	500	354.875
Adopter	1000	584.317
Adopter	200	84.8314
Adopter	200	296.522
Adopter	0	489.426
Adopter	400	62.5339
Adopter	400	156.904
Adopter	600	426.123
Non-adopter	300	298.865
Non-adopter	300	104.29
Adopter	0	892.92
Non-adopter	0	274.07
Non-adopter	0	450.22
Non-adopter	490	186.444
Non-adopter	0	299.592
Non-adopter	0	193.137
Non-adopter	1200	880.615
Non-adopter	500	348.982
Non-adopter	500	583.864
Non-adopter	2900	2178.36
Non-adopter	500	791.351
Non-adopter	500	723.819
Adopter	180	397.403
Non-adopter	75	203.219
Non-adopter	75	35.762
Non-adopter	0	119.911
Non-adopter	150	183.134
Adopter	150	161.732
Adopter	3000	3101.67
Non-adopter	500	480.817
Adopter	500	833.484
Adopter	1000	528.019
Adopter	250	455.618
Adopter	250	142.876
Adopter	0	1051.64
Adopter	200	208.058
Adopter	200	485.376
Adopter	600	852.19
[truncated: 6,214 more rows]

## Sheet: Figure_2
Year	Country	Adoption Status	Number of Households	Percent of Households
2017	Ghana	0	327	65.7
2017	Ghana	1	171	34.3
2017	Mali	0	697	83
2017	Mali	1	143	17
2017	Nigeria	0	785	51.3
2017	Nigeria	1	745	48.7
2018	Ghana	0	353	70.9
2018	Ghana	1	145	29.1
2018	Mali	0	693	82.5
2018	Mali	1	147	17.5
2018	Nigeria	0	724	47.3
2018	Nigeria	1	806	52.7
2019	Ghana	0	340	68.3
2019	Ghana	1	158	31.7
2019	Mali	0	642	76.4
2019	Mali	1	198	23.6
2019	Nigeria	0	688	45
2019	Nigeria	1	842	55

## Sheet: Figure_3
Outcome variables	Interest variables	Coefficent	Robust standard error	P-Value	Significance	Confidence Interval (lower)	Confidence Interval (upper)
Yield	Adoption dummy	344.491	31.119	0	***	283.499	405.483
Yield	Area under adoption (ha)	240.044	22.765	0	***	195.426	284.663
Production value	Adoption dummy	476.159	48.846	0	***	380.423	571.895
Production value	Area under adoption (ha)	331.791	33.348	0	***	266.43	397.153
Consumption	Adoption dummy	213.525	73.166	0.004	***	70.122	356.929
Consumption	Area under adoption (ha)	148.786	51.027	0.004	***	48.775	248.798

## Sheet: Figure_4
Outcome variables	Interest variables	Coefficent	Robust standard error	P-Value	Significance	Confidence Interval (lower)	Confidence Interval (upper)	Model type
Market participation	Area under adoption (ha)	0.044	0.014	0.001	***	0.017	0.072	FE
Quantity Sold	Area under adoption (ha)	0.37	0.086	0	***	0.202	0.538	CRE
Quantity Sold	Area under adoption (ha)	0.414	0.094	0	***	0.229	0.599	FE
Sale Value	Area under adoption (ha)	0.358	0.079	0	***	0.203	0.512	CRE
Sale Value	Area under adoption (ha)	0.397	0.087	0	***	0.227	0.568	FE
Market participation	Area under adoption (ha)	0.036	0.013	0.005	***	0.011	0.06	CRE
Market participation	Adoption dummy	0.053	0.018	0.002	***	0.019	0.088	CRE
Market participation	Adoption dummy	0.064	0.02	0.001	***	0.025	0.103	FE
Quantity Sold	Adoption dummy	0.544	0.12	0	***	0.31	0.779	CRE
Quantity Sold	Adoption dummy	0.594	0.134	0	***	0.33	0.857	FE
Sale Value	Adoption dummy	0.526	0.11	0	***	0.31	0.742	CRE
Sale Value	Adoption dummy	0.57	0.124	0	***	0.328	0.813	FE

## Sheet: Figure_5
Outcome variables	Interest variables	Coefficent	Robust standard error	P-Value	Significance	Confidence Interval (lower)	Confidence Interval (upper)
Yield	Three years continuous adoption	1241.56	109.207	0	***	1027.52	1455.6
Consumption	Three years continuous adoption	442.096	232.261	0.057	*	-13.128	897.32
Quantity Sold	Three years continuous adoption	3.459	0.843	0	***	1.807	5.11

## Sheet: Figure_6
Outcome variables	Interest variables	Coefficent	Robust standard error	P-Value	Significance	Confidence Interval (lower)	Confidence Interval (upper)	Country
Yield	Adoption dummy	379.921	147.299	0.01	***	91.22	668.622	Ghana
Consumption	Adoption dummy	154.917	386.3	0.688		-602.217	912.052	Ghana
Quantity Sold	Adoption dummy	0.934	0.999	0.35		-1.024	2.892	Ghana
Yield	Adoption dummy	36.417	67.499	0.59		-95.878	168.712	Mali
Consumption	Adoption dummy	3.92	276.291	0.989		-537.6	545.439	Mali
Quantity Sold	Adoption dummy	0.156	0.72	0.829		-1.256	1.567	Mali
Yield	Adoption dummy	376.238	25.809	0	***	325.653	426.822	Nigeria
Consumption	Adoption dummy	326.944	77.817	0	***	174.425	479.462	Nigeria
Quantity Sold	Adoption dummy	0.435	0.088	0	***	0.263	0.608	Nigeria

## Sheet: Figure_7
Outcome variables	Interest variables	Coefficent	Robust standard error	P-Value	Significance	Confidence Interval (lower)	Confidence Interval (upper)
Market participation	Quantity harvested	3.2e-05	4e-06	0	***	2.4e-05	4e-05
Market participation	Quantity Consumed	-6.5e-05	4e-06	0	***	-7.2e-05	-5.7e-05
Quantity Sold	Quantity harvested	0.000332	3e-05	0	***	0.000274	0.00039
Quantity Sold	Quantity Consumed	-0.000628	2.8e-05	0	***	-0.000683	-0.000574
Sale Value	Quantity harvested	0.000315	2.7e-05	0	***	0.000261	0.000368
Sale Value	Quantity Consumed	-0.000597	2.6e-05	0	***	-0.000647	-0.000546

## Sheet: Figure_8
Quantile	Coefficent	Lower bound	Upper bound
10	0.793751	0.596892	0.990609
20	0.612024	0.524701	0.699346
30	0.546712	0.482114	0.611311
40	0.535085	0.481983	0.588187
50	0.506853	0.46246	0.551246
60	0.469959	0.434383	0.505535
70	0.416734	0.383745	0.449723
80	0.354106	0.325921	0.382291
90	0.278206	0.251382	0.30503
